# Supplementary material for: Mass-Suite: a novel open-source python package for high-resolution mass spectrometry data analysis
Source: J Cheminform. 2023 Sep 23;15:87. doi: 10.1186/s13321-023-00741-9 (PMC10517472; doi:10.1186/s13321-023-00741-9)
Supplement: Supplementary file 2 — Additional file 2: List of spiked chemicals for feature extraction validation samples. [file 13321_2023_741_MOESM2_ESM.xlsx]

## Sheet: Sample #505
Name	Formula	Mass	RT
2-Methyl-4-amino-6-methoxy-s-triazine	C5 H8 N4 O	140.07	3.292
1-Naphthol	C10 H8 O	144.057	6.478
1,3-Dipropan-2-ylurea	C7 H16 N2 O	144.126	4.411
1,2-Benzisothiazolin-3-one	C7 H5 N O S	151.009	4.653
Acetaminophen	C8 H9 N O2	151.063	3.061
2-Isopropyl-6-methyl-4-pyrimidone	C8 H12 N2 O	152.095	4.116
2-Amino-5-nitrophenol	C6 H6 N2 O3	154.039	11.222
Ethionamide	C8 H10 N2 S	166.056	4.712
6-Pentyl-2H-pyran-2-one	C10 H14 O2	166.099	9.423
2-(Ethyl(3-methylphenyl)amino)acetonitrile	C11 H14 N2	174.115	7.653
Propham	C10 H13 N O2	179.095	5.296
Hexamethylphosphoramide	C6 H18 N3 O P	179.119	4.93
N-(3-Chloro-4-methylphenyl)acetamide	C9 H10 Cl N O	183.045	7.022
Phenazone	C11 H12 N2 O	188.095	4.471
Propamocarb	C9 H20 N2 O2	188.152	3.209
Aldicarb	C7 H14 N2 O2 S	190.077	5.385
Isoprocarb	C11 H15 N O2	193.11	7.18
Methiuron	C10 H14 N2 S	194.088	5.373
Methyl 2,4-dihydroxy-3,6-dimethylbenzoate	C10 H12 O4	196.073	5.299
Dibenzylamine	C14 H15 N	197.12	4.773
Azacyclotridecan-2-one	C12 H23 N O	197.178	8.606
Pyrimethanil	C12 H13 N3	199.111	8.499
Carbaryl	C12 H11 N O2	201.079	6.478
Metamitron	C10 H10 N4 O	202.085	4.732
7-(Dimethylamino)-4-methylcoumarin	C12 H13 N O2	203.095	7.179
Panthenol	C9 H19 N O4	205.131	3.108
5,7-Dimethoxy-2H-chromen-2-one	C11 H10 O4	206.058	5.929
Ethylphenylacetylurea	C11 H14 N2 O2	206.105	6.459
N-(4-Methoxyphenyl)-3-oxobutanamide	C11 H13 N O3	207.089	4.686
Propoxur	C11 H15 N O3	209.105	6.057
Ethirimol	C11 H19 N3 O	209.153	7.173
4-Methoxy-2-methyl-N-phenylaniline	C14 H15 N O	213.115	10.127
Pymetrozine	C10 H11 N5 O	217.094	3.891
Primidone	C12 H14 N2 O2	218.109	6.901
Quinmerac	C11 H8 Cl N O2	221.024	4.249
Chloridazon	C10 H8 Cl N3 O	221.035	4.843
Diethyl phthalate	C12 H14 O4	222.09	7.622
Stavudine	C10 H12 N2 O4	224.081	11.559
Secbumeton	C10 H19 N5 O	225.159	8.032
Ametryn	C9 H17 N5 S	227.12	8.437
7-Diethylamino-4-methylcoumarin	C14 H17 N O2	231.126	9.219
Carbetamide	C12 H16 N2 O3	236.116	5.727
1-Amino-2-methylanthraquinone	C15 H11 N O2	237.079	9.702
2-(Thiocyanomethylthio)benzothiazole	C9 H6 N2 S3	237.969	8.355
Pirimicarb	C11 H18 N4 O2	238.143	6.932
Dimetilan	C10 H16 N4 O3	240.122	4.91
N,N'-Dicyclohexylthiourea	C13 H24 N2 S	240.166	9.481
Linuron	C9 H10 Cl2 N2 O2	248.012	8.423
C.I. Solvent Yellow 14	C16 H12 N2 O	248.095	13.801
2,4,6-Tris(allyloxy)-1,3,5-triazine	C12 H15 N3 O3	249.111	9.369
Diisopropyl phthalate	C14 H18 O4	250.12	10.12
2,2'-(Oxydimethanediyl)bis(2-ethylpropane-1,3-diol)	C12 H26 O5	250.179	7.176
2,6-Di-tert-butyl-4-nitrophenol	C14 H21 N O3	251.15	8.062
Imidacloprid	C9 H10 Cl N5 O2	255.052	4.454
Dimethametryn	C11 H21 N5 S	255.152	10.642
Ifosfamide	C7 H15 Cl2 N2 O2 P	260.025	5.193
Formononetin	C16 H12 O4	268.074	7.957
Michler's ketone	C17 H20 N2 O	268.158	10.189
Acetochlor	C14 H20 Cl N O2	269.118	9.988
Lauryldiethanolamine	C16 H35 N O2	273.267	10.292
2,7-Acetylaminofluorene	C17 H16 N2 O2	280.12	5.723
Flufenamic acid	C14 H10 F3 N O2	281.066	12.916
Pendimethalin	C13 H19 N3 O4	281.138	13.559
Di(2-methoxyethyl) phthalate	C14 H18 O6	282.111	5.955
Penconazole	C13 H15 Cl2 N3	283.064	10.798
PharmaGSID_47263	C15 H16 N4 O2	284.127	6.019
Piperine	C17 H19 N O3	285.137	9.675
Chloroxuron	C15 H15 Cl N2 O2	290.082	9.576
Crufomate	C12 H19 Cl N O3 P	291.079	10.46
Butralin	C14 H21 N3 O4	295.154	14.083
Sulfaquinoxaline	C14 H12 N4 O2 S	300.068	5.184
17-Methyltestosterone	C20 H30 O2	302.224	9.876
Imazamox	C15 H19 N3 O4	305.138	4.31
Buprofezin	C16 H23 N3 O S	305.156	13.131
Tebuconazole	C16 H22 Cl N3 O	307.145	10.973
Tolazamide	C14 H21 N3 O3 S	311.13	7.254
Benzyl butyl phthalate	C19 H20 O4	312.136	12.281
Norgestrel	C21 H28 O2	312.209	9.78
Amoxapine	C17 H16 Cl N3 O	313.098	6.966
Propane-1,3-diyl bis(4-aminobenzoate)	C17 H18 N2 O4	314.126	6.11
Ranitidine	C13 H22 N4 O3 S	314.141	3.138
Oxfendazole	C15 H13 N3 O3 S	315.067	5.922
Bupirimate	C13 H24 N4 O3 S	316.157	10.469
Zearalenone	C18 H22 O5	318.146	9.44
Tomelukast	C16 H22 N4 O3	318.169	9.076
Pirinixic acid	C14 H14 Cl N3 O2 S	323.049	8.383
Flutolanil	C17 H16 F3 N O2	323.113	9.145
5HPP-33	C20 H21 N O3	323.152	11.091
Octabenzone	C21 H26 O3	326.185	12.174
Epoxiconazole	C17 H13 Cl F N3 O	329.073	10.11
Fenarimol	C17 H12 Cl2 N2 O	330.032	9.868
Halofenozide	C18 H19 Cl N2 O2	330.113	8.745
Dicyclohexyl phthalate	C20 H26 O4	330.183	14.208
17alpha-Hydroxyprogesterone	C21 H30 O3	330.219	9.649
Ipconazole	C18 H24 Cl N3 O	333.161	12.373
Cloquintocet-mexyl	C18 H22 Cl N O3	335.129	13.179
Famotidine	C8 H15 N7 O2 S3	337.044	3.124
Danazol	C22 H27 N O2	337.204	11.432
Topiramate	C12 H21 N O8 S	339.098	5.417
Thiophanate-methyl	C12 H14 N4 O4 S2	342.045	6.069
Triflumizole	C15 H15 Cl F3 N3 O	345.086	12.358
AM580	C22 H25 N O3	351.183	12.186
Carabersat	C20 H20 F N O4	357.138	6.736
Chlorfenvinphos	C12 H14 Cl3 O4 P	357.969	11.598
Triethylene glycol dibenzoate	C20 H22 O6	358.142	10.232
Florasulam	C12 H8 F3 N5 O3 S	359.03	5.134
Haloxyfop	C15 H11 Cl F3 N O4	361.032	9.014
Flufenacet	C14 H13 F4 N3 O2 S	363.066	9.916
Flamprop-isopropyl	C19 H19 Cl F N O3	363.104	11.15
Pyridaben	C19 H25 Cl N2 O S	364.138	14.827
Picoxystrobin	C18 H16 F3 N O4	367.103	10.54
Methoxyfenozide	C22 H28 N2 O3	368.21	9.329
Tamoxifen	C26 H29 N O	371.225	11.249
Quizalofop-ethyl	C19 H17 Cl N2 O4	372.088	12.679
FR167356	C19 H17 Cl2 N O3	377.058	8.268
CP-457677	C22 H21 F N2 O3	380.154	8.175
Fluazifop-P-butyl	C19 H20 F3 N O4	383.135	12.916
Pyraclostrobin	C19 H18 Cl N3 O4	387.098	11.472
PD-0333941	C23 H22 N2 O4	390.152	11.997
Dialifor	C14 H17 Cl N O4 P S2	393.002	11.838
Triamcinolone	C21 H27 F O6	394.178	5.667
Melengestrol acetate	C25 H32 O4	396.23	11.118
Sulfasalazine	C18 H14 N4 O5 S	398.068	5.563
Colchicine	C22 H25 N O6	399.168	5.787
4-[3-(4-Acetyl-3-hydroxy-2-propylphenoxy)propoxy]phenoxy-acetic acid	C22 H26 O7	402.167	10.393
CP-114271	C17 H19 F3 N2 O4 S	404.101	5.007
Forskolin	C22 H34 O7	410.23	9.421
Pyraflufen-ethyl	C15 H13 Cl2 F3 N2 O4	412.02	11.15
Cyproterone acetate	C24 H29 Cl O4	416.175	10.536
Fenpyroximate (Z,E)	C24 H27 N3 O4	421.2	14.332
Flumiclorac-pentyl	C21 H23 Cl F N O5	423.125	13.048
Flurandrenolide	C24 H33 F O6	436.227	10.917
Ingliforib	C23 H24 Cl N3 O5	457.14	9.066
CI-1029	C28 H37 N O4 S	483.243	6.778
Hydramethylnon	C25 H24 F6 N4	494.191	12.445
Surinabant	C23 H23 Br Cl2 N4 O	520.043	14.581
PharmaGSID_48511	C27 H35 F2 N7 O3	543.277	7.232
PharmaGSID_48521	C31 H49 N5 O4	555.378	5.184
Etoposide	C29 H32 O13	588.184	5.893
Nelivaptan	C30 H32 Cl N3 O8 S	629.16	10.892
Flubendiamide	C23 H22 F7 I N2 O4 S	682.022	10.956

## Sheet: Sample #506
Name	Formula	Mass	RT
N,N'-Methylenebisacrylamide	C7 H10 N2 O2	154.074	2.728
6-Methyl coumarin	C10 H8 O2	160.052	6.109
1-Cyclohexylpyrrolidin-2-one	C10 H17 N O	167.131	6.346
Metronidazole	C6 H9 N3 O3	171.064	3.237
Phenacetin	C10 H13 N O2	179.095	5.296
N-(3-Amino-4-methoxyphenyl)acetamide	C9 H12 N2 O2	180.089	3.824
Carbimazole	C7 H10 N2 O2 S	186.046	4.215
1-(4-Methoxyphenyl)-1-pentene-3-one	C12 H14 O2	190.099	12.666
N-Octyl-2-pyrrolidone	C12 H23 N O	197.178	10.619
Monuron	C9 H11 Cl N2 O	198.056	5.903
Tacrine	C13 H14 N2	198.115	4.598
Ronidazole	C6 H8 N4 O4	200.054	3.115
Carbaryl	C12 H11 N O2	201.079	6.478
N,N-Dimethyldecylamine oxide	C12 H27 N O	201.209	9.064
Indole-3-butyric acid	C12 H13 N O2	203.094	5.284
3,4-Dichlorophenylurea	C7 H6 Cl2 N2 O	203.986	6.779
Isoproturon	C12 H18 N2 O	206.142	7.421
Promecarb	C12 H17 N O2	207.126	11.134
1,1,2-Trimethyl-1H-benzo[e]indole	C15 H15 N	209.12	9.561
Atraton	C9 H17 N5 O	211.143	6.901
Simetryn	C8 H15 N5 S	213.105	7.173
Metribuzin	C8 H14 N4 O S	214.089	6.098
Nootkatone	C15 H22 O	218.167	11.444
Thidiazuron	C9 H8 N4 O S	220.042	6.17
Methabenzthiazuron	C10 H11 N3 O S	221.062	7.192
Flavone	C15 H10 O2	222.068	9.201
Diethyl phthalate	C12 H14 O4	222.09	7.622
Tebuthiuron	C9 H16 N4 O S	228.105	6.364
Icaridin	C12 H23 N O3	229.168	8.055
4-Dimethylaminoantipyrine	C13 H17 N3 O	231.137	4.875
2-(Phenylsulfonyl)aniline	C12 H11 N O2 S	233.051	6.043
Butam	C15 H23 N O	233.178	10.125
Carboxin	C12 H13 N O2 S	235.067	6.463
1,4-Diaminoanthraquinone	C14 H10 N2 O2	238.074	6.733
Clomazone	C12 H14 Cl N O2	239.071	7.908
Diphenamid	C16 H17 N O	239.131	7.823
Quinclorac	C10 H5 Cl2 N O2	240.969	4.305
Phenethyl anthranilate	C15 H15 N O2	241.11	10.652
1,1'-Diazene-1,2-diyldicyclohexanecarbonitrile	C14 H20 N4	244.168	9.734
Clothianidin	C6 H8 Cl N5 O2 S	249.008	4.51
Hexazinone	C12 H20 N4 O2	252.159	6.192
Triamterene	C12 H11 N7	253.112	5.13
Thiobencarb	C12 H16 Cl N O S	257.064	11.593
Metobromuron	C9 H11 Br N2 O2	258	7.061
Naphthalen-2-yl 2-aminobenzoate	C17 H13 N O2	263.094	11.842
PharmaGSID_47261	C13 H15 N O3 S	265.077	5.898
Albendazole	C12 H15 N3 O2 S	265.089	8.721
Sulfisoxazole	C11 H13 N3 O3 S	267.067	4.405
Alachlor	C14 H20 Cl N O2	269.118	9.988
Methyl red	C15 H15 N3 O2	269.118	9.993
Tolbutamide	C12 H18 N2 O3 S	270.104	6.956
Carbutamide	C11 H17 N3 O3 S	271.099	5.276
Napropamide	C17 H21 N O2	271.157	9.954
N-Dodecanoyl-N-methylglycine	C15 H29 N O3	271.215	11.621
Paraoxon	C10 H14 N O6 P	275.056	7.133
Dimethenamid	C12 H18 Cl N O2 S	275.075	8.688
Imazapic	C14 H17 N3 O3	275.127	4.476
Ethyl 2-cyano-3,3-diphenylacrylate	C18 H15 N O2	277.11	9.861
Oxadixyl	C14 H18 N2 O4	278.127	5.589
Metalaxyl	C15 H21 N O4	279.147	7.502
Karbutilate	C14 H21 N3 O3	279.159	6.152
Ethyl phthalyl ethyl glycolate	C14 H16 O6	280.095	7.62
Fosthiazate	C9 H18 N O3 P S2	283.047	6.862
N-[3-(Dimethylamino)propyl]dodecanamide	C17 H36 N2 O	284.283	10.674
HC Blue 2	C12 H19 N3 O5	285.132	4.473
Myclobutanil	C15 H17 Cl N4	288.114	9.395
PHA-00568487	C16 H20 N2 O3	288.147	3.945
3-((Ethylphenylamino)methyl)benzenesulfonic acid	C15 H17 N O3 S	291.093	6.288
4-(2,5-Diethoxy-4-nitrophenyl)morpholine	C14 H20 N2 O5	296.137	8.616
CP-409092	C17 H19 N3 O2	297.147	4.731
Tolclofos-methyl	C9 H11 Cl2 O3 P S	299.954	9.452
Flutriafol	C16 H13 F2 N3 O	301.103	7.292
Fluconazole	C13 H12 F2 N6 O	306.104	5.903
Dipentyl phthalate	C18 H26 O4	306.183	14.094
Quinoxyfen	C15 H8 Cl2 F N O	306.997	13.379
Tolnaftate	C19 H17 N O S	307.103	12.739
Diflubenzuron	C14 H9 Cl F2 N2 O2	310.032	10.365
Butachlor	C17 H26 Cl N O2	311.165	13.22
Neopentyl glycol dibenzoate	C19 H20 O4	312.136	12.281
Diethylene glycol dibenzoate	C18 H18 O5	314.115	9.998
Progesterone	C21 H30 O2	314.224	11.101
Oxyphenisatin	C20 H15 N O3	317.105	6.124
Metconazole	C17 H22 Cl N3 O	319.145	11.459
Iprovalicarb	C18 H28 N2 O3	320.21	9.778
Sulprofos	C12 H19 O2 P S3	322.028	13.662
Octrizole	C20 H25 N3 O	323.2	16.784
Acetohexamide	C15 H20 N2 O4 S	324.114	6.739
Benalaxyl	C20 H23 N O3	325.168	11.134
Triphenyl phosphate	C18 H15 O4 P	326.071	11.314
Fluridone	C19 H14 F3 N O	329.103	8.266
Dicyclohexyl phthalate	C20 H26 O4	330.183	14.208
Fenbuconazole	C19 H17 Cl N4	336.114	10.32
Butylphthalyl butylglycolate	C18 H24 O6	336.158	12.058
CP-863187	C18 H14 F2 N4 O	340.114	7.26
Oxadiazon	C15 H18 Cl2 N2 O3	344.069	13.209
Testosterone propionate	C22 H32 O3	344.235	13.307
Azinphos-ethyl	C12 H16 N3 O3 P S2	345.037	9.839
Meloxicam	C14 H13 N3 O4 S2	351.034	6.402
PK 11195	C21 H21 Cl N2 O	352.134	11.304
PharmaGSID_48505	C17 H12 Cl N5 O2	353.067	9.186
2,2,4-Trimethylpentane-1,3-diyl dibenzoate	C22 H26 O4	354.183	14.198
Cyhalofop-butyl	C20 H20 F N O4	357.134	7.565
Triflumuron	C15 H10 Cl F3 N2 O3	358.033	11.577
FR140423	C18 H16 F2 N2 O2 S	362.09	7.43
Z-Tetrachlorvinphos	C10 H9 Cl4 O4 P	363.899	10.586
Indapamide	C16 H16 Cl N3 O3 S	365.059	5.96
Finasteride	C23 H36 N2 O2	372.278	9.726
Pyrazophos	C14 H20 N3 O5 P S	373.086	11.658
Spirotetramat	C21 H27 N O5	373.189	9.922
Prochloraz	C15 H16 Cl3 N3 O2	375.031	11.487
CP-401387	C23 H29 N3 O2	379.226	11.704
Ethion	C9 H22 O4 P2 S4	383.987	13.358
UK-373911	C17 H18 Cl2 N2 O2 S	384.046	6.076
Megestrol acetate	C24 H32 O4	384.23	10.785
Buspirone	C21 H31 N5 O2	385.248	5.428
Betamethasone	C22 H29 F O5	392.199	7.786
Diflufenican	C19 H11 F5 N2 O2	394.074	12.229
Bensulide	C14 H24 N O4 P S3	397.06	10.685
Tris(2-butoxyethyl) phosphate	C18 H39 O7 P	398.243	12.95
Fenchlorazole-ethyl	C12 H8 Cl5 N3 O2	400.906	11.543
SAR115740	C24 H17 F2 N3 O	401.134	11.018
AVE5638	C25 H23 F N2 O2	402.174	8.666
Acetyl tributyl citrate	C20 H34 O8	402.225	13.7
Diclosulam	C13 H10 Cl2 F N5 O3 S	404.986	6.65
Difenoconazole	C19 H17 Cl2 N3 O3	405.064	11.981
SSR161421	C25 H20 N4 O2	408.158	9.247
Carfentrazone-ethyl	C15 H14 Cl2 F3 N3 O3	411.036	10.795
Cyclopamine	C27 H41 N O2	411.313	7.398
SR271425	C22 H27 N3 O3 S	413.177	5.866
Zamifenacin	C27 H29 N O3	415.214	8.81
CP-728663	C26 H33 N3 O2	419.257	5.975
Triamcinolone acetonide	C24 H31 F O6	434.213	7.993
Glipizide	C21 H27 N5 O4 S	445.178	7.697
Pravastatin sodium	C23 H35 Na O7	446.228	7.524
Fluocinolone acetonide	C24 H30 F2 O6	452.2	8.045
2,2'-Dibenzoylaminodiphenyl disulfide	C26 H20 N2 O2 S2	456.096	12.296
Butafenacil	C20 H18 Cl F3 N2 O6	474.081	9.893
Betamethasone valerate	C27 H37 F O6	476.257	11.326
PharmaGSID_48519	C22 H20 Br N5 O4	497.07	8.633
AVE9423	C23 H12 Cl2 F2 N2 O5	504.008	8.76
Farglitazar	C34 H30 N2 O5	546.215	13.491
SSR69071	C27 H32 N4 O7 S	556.199	7.631
Atorvastatin	C33 H35 F N2 O5	558.253	10.146
Ouabain	C29 H44 O12	584.282	4.343
CP-532623	C27 H27 F9 N2 O3	598.187	14.244
Sucrose octaacetate	C28 H38 O19	678.201	7.564

## Sheet: Sample #508
Name	Formula	Mass	RT
sec-Butylurea	C5 H12 N2 O	116.094	3.46
Benzimidazole	C7 H6 N2	118.053	2.815
N,N-Dimethylacetoacetamide	C6 H11 N O2	129.08	3.9
2-Aminobenzimidazole	C7 H7 N3	133.064	3.345
N-Hydroxybenzamide	C7 H7 N O2	137.047	6.062
1-Naphthol	C10 H8 O	144.057	6.478
Methyl trans-styryl ketone	C10 H10 O	146.073	13.253
2-Acetamidophenol	C8 H9 N O2	151.063	3.061
N-(Butoxymethyl)acrylamide	C8 H15 N O2	157.11	5.073
6-Nitrobenzimidazole	C7 H5 N3 O2	163.037	4.534
2,2-Dimethyl-2,3-dihydro-1-benzofuran-7-amine	C10 H13 N O	163.1	5.416
N-(3-Aminophenyl)propanamide	C9 H12 N2 O	164.095	4.646
Benzocaine	C9 H11 N O2	165.079	12.083
Terephthalic acid	C8 H6 O4	166.026	5.82
Ethionamide	C8 H10 N2 S	166.056	4.712
2-(Ethyl(3-methylphenyl)amino)acetonitrile	C11 H14 N2	174.115	7.242
4-(Dimethylamino)phenylthiocyanate	C9 H10 N2 S	178.057	8.235
Propham	C10 H13 N O2	179.095	5.296
Theobromine	C7 H8 N4 O2	180.064	3.137
Fuberidazole	C11 H8 N2 O	184.064	5.655
N,N'-Dibutylthiourea	C9 H20 N2 S	188.135	7.244
Caffeine	C8 H10 N4 O2	194.081	4.065
Methiuron	C10 H14 N2 S	194.088	5.373
4-Methylbenzophenone	C14 H12 O	196.089	10.015
N-Octyl-2-pyrrolidone	C12 H23 N O	197.178	10.619
4-Nitrosodiphenylamine	C12 H10 N2 O	198.079	7.68
2,2'-[Benzene-1,3-diylbis(oxy)]diethanol	C10 H14 O4	198.089	4.756
Ronidazole	C6 H8 N4 O4	200.054	3.115
Simazine	C7 H12 Cl N5	201.078	6.104
Carbaryl	C12 H11 N O2	201.079	6.478
Metamitron	C10 H10 N4 O	202.085	4.732
2-Butyl-1H-isoindole-1,3(2H)-dione	C12 H13 N O2	203.095	7.179
Panthenol	C9 H19 N O4	205.131	3.108
5,7-Dimethoxy-2H-chromen-2-one	C11 H10 O4	206.058	6.673
Milrinone	C12 H9 N3 O	211.071	3.839
Salicylanilide	C13 H11 N O2	213.079	7.797
N-Butylbenzenesulfonamide	C10 H15 N O2 S	213.082	6.848
Simetryn	C8 H15 N5 S	213.105	7.173
Monolinuron	C9 H11 Cl N2 O2	214.051	6.658
8-Methoxypsoralen	C12 H8 O4	216.042	6.817
Primidone	C12 H14 N2 O2	218.106	4.814
Acetamiprid	C10 H11 Cl N4	222.067	4.757
2-Methylanthraquinone	C15 H10 O2	222.068	9.201
Vanillin isobutyrate	C12 H14 O4	222.09	7.622
Aziprotryne	C7 H11 N7 S	225.08	8.994
Ethiofencarb	C11 H15 N O2 S	225.082	6.744
Lamivudine	C8 H11 N3 O3 S	229.052	2.714
Propazine	C9 H16 Cl N5	229.109	8.724
Methfuroxam	C14 H15 N O2	229.11	7.955
Fluometuron	C10 H11 F3 N2 O	232.083	6.844
Aminoglutethimide	C13 H16 N2 O2	232.121	4.99
Cyanazine	C9 H13 Cl N6	240.089	5.774
N,N'-Dicyclohexylthiourea	C13 H24 N2 S	240.166	9.481
Forchlorfenuron	C12 H10 Cl N3 O	247.051	7.658
Dapsone	C12 H12 N2 O2 S	248.062	4.53
Cinchophen	C16 H11 N O2	249.079	6.385
Dipropyl phthalate	C14 H18 O4	250.12	10.12
Thiacloprid	C10 H9 Cl N4 S	252.023	5.063
Daidzein	C15 H10 O4	254.057	9.149
Propyzamide	C12 H11 Cl2 N O	255.022	9.073
Ifosfamide	C7 H15 Cl2 N2 O2 P	260.025	5.193
PharmaGSID_47261	C13 H15 N O3 S	265.077	5.898
2-Amino-N-cyclohexyl-N-methylbenzenesulfonamide	C13 H20 N2 O2 S	268.125	8.912
Acetochlor	C14 H20 Cl N O2	269.118	9.988
4,4'-(4-Methylpentane-2,2-diyl)diphenol	C18 H22 O2	270.162	8.107
5,6-Benzoflavone	C19 H12 O2	272.084	12.268
2-Ethylhexyl 4-(dimethylamino)benzoate	C17 H27 N O2	277.204	14.933
Sulfamethazine	C12 H14 N4 O2 S	278.084	4.073
Metolachlor	C15 H22 Cl N O2	283.134	10.123
PharmaGSID_47263	C15 H16 N4 O2	284.127	6.019
Oxazepam	C15 H11 Cl N2 O2	286.051	7.518
Chloroxuron	C15 H15 Cl N2 O2	290.082	9.576
Imazalil	C14 H14 Cl2 N2 O	296.048	8.792
Fenoxycarb	C17 H19 N O4	301.131	8.483
Tolnaftate	C19 H17 N O S	307.103	12.739
Tebuconazole	C16 H22 Cl N3 O	307.145	10.973
Warfarin	C19 H16 O4	308.105	8.606
N-Benzyl-9-(tetrahydro-2H-pyran-2-yl)adenine	C17 H19 N5 O	309.159	8.032
Isopropalin	C15 H23 N3 O4	309.169	14.522
Benzyl butyl phthalate	C19 H20 O4	312.136	12.281
dl-Norgestrel	C21 H28 O2	312.209	9.78
Isoxathion	C13 H16 N O4 P S	313.054	11.479
Triazophos	C12 H16 N3 O3 P S	313.065	9.59
Hexaconazole	C14 H17 Cl2 N3 O	313.075	11.323
Amoxapine	C17 H16 Cl N3 O	313.098	6.966
Diethylene glycol dibenzoate	C18 H18 O5	314.115	9.998
Diphenyl isophthalate	C20 H14 O4	318.089	6.19
Tomelukast	C16 H22 N4 O3	318.169	9.076
Flutolanil	C17 H16 F3 N O2	323.113	9.145
Acetohexamide	C15 H20 N2 O4 S	324.114	6.739
Diniconazole	C15 H17 Cl2 N3 O	325.075	11.783
Parinol	C18 H13 Cl2 N O	329.037	11.508
Triallyl trimellitate	C18 H18 O6	330.11	11.415
Halofenozide	C18 H19 Cl N2 O2	330.113	8.745
Dicyclohexyl phthalate	C20 H26 O4	330.183	14.208
17alpha-Hydroxyprogesterone	C21 H30 O3	330.219	9.649
Fluorescein	C20 H12 O5	332.068	6.754
Ipconazole	C18 H24 Cl N3 O	333.161	12.988
Thiophanate-methyl	C12 H14 N4 O4 S2	342.045	6.069
Prednisolone	C21 H28 O5	360.193	6.927
Fluroxypyr-meptyl	C15 H21 Cl2 F N2 O3	366.091	13.844
Picoxystrobin	C18 H16 F3 N O4	367.103	10.54
Volinanserin	C22 H28 F N O3	373.205	5.407
Methylprednisolone	C22 H30 O5	374.209	7.958
Fluorometholone	C22 H29 F O4	376.204	8.32
Bis(2-butoxyethyl) decanedioate	C22 H42 O6	402.298	14.655
Suxibuzone	C24 H26 N2 O6	438.179	9.274
Fluoxastrobin	C21 H16 Cl F N4 O5	458.079	9.851

## Sheet: Mismatched
Name	Formula	Mass	RT	Sample	Comment
m-Cumenyl methylcarbamate	C11 H15 N O2	193.11	7.18	Sample #506	Too many chromatogram peaks
Trinexapac-ethyl	C13 H16 O5	252.1	7.424	Sample #508	Bad chromatogram peak shape
